# Supplementary material for: Neonatal face-to-face interactions promote later social behaviour in infant rhesus monkeys
Source: Nat Commun. 2016 Jun 14;7:11940. doi: 10.1038/ncomms11940 (PMC4911675; doi:10.1038/ncomms11940)
Supplement: Supplementary Data 1 — Data for Experiment 1 [file ncomms11940-s4.xlsx]

## Sheet: Recovered_Sheet1
DATA FOR EXPERIMENT 1
INFANT_ID	MONTH_1	SEX	MutualGaze_30	INITIATE_ALL_SOCIAL_BEHAVIORS_duration	INITIATE_ALL_SOCIAL_BEHAVIORS_frequency	INITITIATE_ALLSOC_MOM_duration	INITIATE_ALLSOC_INFANTPEER_duration	INITIATE_ALLSOC_JUVENILE_duration	INITIATE_ALLSOC_FEMALE_duration	INITIATE_ALLSOC_NOTMOM_duration	INITIATE_ALLSOC_ADULTMALE_duration	RECIEVE_ALL_SOCIAL_BEHAVIORS_duration	RECIEVE_ALL_SOCIAL_BEHAVIORS_frequency	StateAllDurN0ReceiveSocialContact_mean	StateAllDurN0ReceiveSocialContactAdultMale_mean	StateAllDurN0ReceiveSocialContactJuvenile_mean	StateAllDurN0ReceiveSocialContactInfantPeer_mean	StateAllDurN0ReceiveSocialContactAdultFemale_mean	StateAllDurN0ReceiveSocialContactMother_mean	StateAllDurN0InitiateGroom_mean	StateAllDurN0InitiateGroomAdultMale_mean	StateAllDurN0InitiateGroomJuvenile_mean	StateAllDurN0InitiateGroomInfantPeer_mean	StateAllDurN0InitiateGroomAdultFemale_mean	StateAllDurN0InitiateGroomMother_mean	StateAllDurN0ReceiveGroom_mean	StateAllDurN0ReceiveGroomAdultMale_mean	StateAllDurN0ReceiveGroomJuvenile_mean	StateAllDurN0ReceiveGroomInfantPeer_mean	StateAllDurN0ReceiveGroomAdultFemale_mean	StateAllDurN0ReceiveGroomMother_mean	StateAllDurN0InitiateSocialPlaywithContact_mean	StateAllDurN0InitiateSocialPlaywithContactAdultMale_mean	StateAllDurN0InitiateSocialPlaywithContactJuvenile_mean	StateAllDurN0InitiateSocialPlaywithContactInfantPeer_mean	StateAllDurN0InitiateSocialPlaywithContactAdultFemale_mean	StateAllDurN0InitiateSocialPlaywithContactMother_mean	StateAllDurN0InitiateSocialPlaywithoutContact_mean	StateAllDurN0InitiateSocialPlaywithoutContactAdultMal_mean	StateAllDurN0InitiateSocialPlaywithoutContactJuvenile_mean	StateAllDurN0InitiateSocialPlaywithoutContactInfantPe_mean	StateAllDurN0InitiateSocialPlaywithoutContactAdultFem_mean	StateAllDurN0InitiateSocialPlaywithoutContactMother_mean	StateAllDurN0ReceiveSocialPlaywithContact_mean	StateAllDurN0ReceiveSocialPlaywithContactAdultMale_mean	StateAllDurN0ReceiveSocialPlaywithContactJuvenile_mean	StateAllDurN0ReceiveSocialPlaywithContactInfantPeer_mean	StateAllDurN0ReceiveSocialPlaywithContactAdultFemale_mean	StateAllDurN0ReceiveSocialPlaywithContactMother_mean
ZL01	1	1	0.18	24.2229	2.55556	0.555556	0	0	0.666667	0.666667	0	261.383	9.77778	4.22222	0.111111	1.77778	0.222222	2	0.111111	0.111111	0	0	0	0	0.111111	3.33333	0	0.666667	0	0.333333	2.33333	0	0	0	0	0	0	0.111111	0	0	0	0	0.111111	0	0	0	0	0	0
ZL05	1	0	0.48	11.3905	1.54545	0.545455	0	0.363636	0.454545	0.818182	0	245.192	19.2727	5.27273	0.454545	2.27273	0.0909091	2	0.454545	0	0	0	0	0	0	4.18182	0	0.363636	0	0.272727	3.45455	0	0	0	0	0	0	0	0	0	0	0	0	0.0909091	0	0.0909091	0	0	0
ZL06	1	0	0	72.8944	3.54545	2.45455	0.0909091	0.0909091	0.272727	0.454545	0	231.337	5.45455	2.27273	0	0.454545	0	1.36364	0.181818	0	0	0	0	0	0	2.72727	0	0	0	0	2.72727	0.272727	0	0	0	0	0.272727	0	0	0	0	0	0	0	0	0	0	0	0
ZL18	1	1	0	11.2776	0.5	0.0833333	0	0.0833333	0.166667	0.25	0	215.16	7	3.25	0.0833333	1.5	0	1.5	0.166667	0	0	0	0	0	0	3.66667	0	0	0	0	3.66667	0	0	0	0	0	0	0	0	0	0	0	0	0	0	0	0	0	0
ZL27	1	0	0	3.79329	0.571429	0.285714	0	0	0	0	0	379.531	6.14286	2.14286	0.285714	1.28571	0	0.571429	0	0.142857	0	0	0	0	0.142857	3.85714	0	0	0	0	3.85714	0	0	0	0	0	0	0	0	0	0	0	0	0	0	0	0	0	0
ZL28	1	1	0	9.118	1.91667	0.5	0.166667	0.333333	0.833333	1.33333	0	334.602	10.9167	7.58333	0	3.41667	0.166667	3.5	0.5	0	0	0	0	0	0	2.25	0	0.5	0	0.416667	1.25	0	0	0	0	0	0	0.0833333	0	0.0833333	0	0	0	0.333333	0	0.25	0.0833333	0	0
ZL29	1	1	0.09	15.4362	1.69231	0.461538	0.153846	0.153846	0.461538	0.769231	0	316.245	8.46154	5	0	1.92308	0.0769231	2.84615	0.153846	0	0	0	0	0	0	2	0	0	0	0.153846	1.84615	0	0	0	0	0	0	0	0	0	0	0	0	0.0769231	0	0.0769231	0	0	0
ZL36	1	1	0.03	19.7985	2.09091	0.636364	0.545455	0	1	1.54545	0	64.645	4.81818	3.72727	0.0909091	1.09091	0.454545	1.45455	0.545455	0	0	0	0	0	0	0.636364	0	0	0	0.272727	0.363636	0.0909091	0	0	0.0909091	0	0	0	0	0	0	0	0	0.181818	0	0	0.181818	0	0
ZL46	1	0	0	25.33	2.42857	1.42857	0	0.285714	0	0.285714	0	192.404	9.42857	4.71429	0	1.42857	0.142857	1.85714	1.28571	0	0	0	0	0	0	4.42857	0	0	0	0	4.42857	1	0	0.142857	0	0	0.857143	0	0	0	0	0	0	0	0	0	0	0	0
ZL59	1	1	0.04	31.0745	2.36364	1.09091	0.363636	0.0909091	0.636364	1.09091	0	249.047	11.7273	7.54545	0.363636	3.45455	0.454545	2.72727	0.545455	0	0	0	0	0	0	2.18182	0.0909091	0.454545	0	0.0909091	1.54545	0.181818	0	0	0.0909091	0	0.0909091	0.454545	0	0.0909091	0.181818	0.181818	0	0.181818	0	0.0909091	0	0.0909091	0
ZL01	2	1	0.18	93.4765	9.6	4.3	0	1.7	2.9	4.6	0	248.915	16.9	10.5	0	4.3	0	4	2.2	0.1	0	0	0	0	0.1	2.1	0	0.5	0	0.9	0.7	0.8	0	0.1	0	0.3	0.4	1	0	0.4	0	0.5	0.1	1.7	0	1	0	0.7	0
ZL05	2	0	0.48	44.694	5.375	2	0	1.125	1.75	2.875	0.25	262.022	18	4.75	0.125	1.125	0.125	1.5	1.875	0.125	0	0	0	0.125	0	5.25	0	0.125	0	0.75	4.375	0.5	0	0.375	0	0	0	0.25	0	0.25	0	0	0	0.25	0	0.25	0	0	0
ZL06	2	0	0	73.6389	6	3.57143	0.428571	0.714286	1.28571	2.42857	0	237.279	10.2857	6.42857	0	3	0.142857	1.85714	1.28571	0	0	0	0	0	0	2.85714	0	0	0.142857	0.142857	2.57143	0.285714	0	0	0.142857	0	0.142857	0.285714	0	0.285714	0	0	0	0.285714	0	0.285714	0	0	0
ZL18	2	1	0	7.43525	1.125	0.5	0	0.5	0.125	0.625	0	212.428	8.5	3	0	1.375	0.125	1.25	0.25	0	0	0	0	0	0	5.25	0	0.375	0	0	4.875	0	0	0	0	0	0	0	0	0	0	0	0	0	0	0	0	0	0
ZL27	2	0	0	29.0313	3.71429	0.428571	0.285714	1.71429	1.14286	3.14286	0	171.16	14	5.85714	0	2.28571	0.571429	1.71429	1.28571	0.142857	0	0.142857	0	0	0	5.71429	0	0.285714	0.142857	0	5.28571	1	0	1	0	0	0	0.142857	0	0.142857	0	0	0	0.714286	0	0.428571	0.285714	0	0
ZL28	2	1	0	41.195	4.71429	2	0.428571	1.42857	1	2.85714	0	149.338	12.1429	7.85714	0	4.28571	0	2.57143	1	0.142857	0	0	0	0	0.142857	2.28571	0	0.285714	0	0.714286	1.28571	0.285714	0	0.142857	0	0	0.142857	0.571429	0	0.428571	0	0	0.142857	1.14286	0	0.571429	0.428571	0.142857	0
ZL29	2	1	0.09	41.1657	5.66667	1.66667	0.5	1.5	3.16667	5.16667	0	432.083	15.8333	5.83333	0	2.5	0.333333	2	0.833333	0	0	0	0	0	0	6	0	2.66667	0	1.16667	2.16667	1.5	0	0.5	0	0.166667	0.833333	0.333333	0	0.166667	0.166667	0	0	2.66667	0	1.33333	0	1.33333	0
ZL36	2	1	0.03	52.4767	5.57143	3.28571	0.714286	0.571429	0.857143	2.14286	0	111.822	7.85714	5	0	1.57143	0.428571	2.71429	0.285714	0	0	0	0	0	0	0.571429	0	0.142857	0	0.142857	0.285714	1	0	0	0.142857	0	0.857143	0.857143	0	0.285714	0.428571	0	0.142857	1	0	0.142857	0.142857	0.714286	0
ZL46	2	0	0	18.2576	3	1.375	1	0.375	0.125	1.5	0	304.987	10.375	4.625	0	1.375	1.375	1	0.875	0	0	0	0	0	0	3	0	0	0	0	3	0.875	0	0.125	0.25	0	0.5	0.625	0	0.125	0.5	0	0	1.75	0	0.625	1.125	0	0
ZL59	2	1	0.04	33.7724	3.77778	1.88889	0.555556	0.555556	0.888889	2	0.222222	391.865	11.3333	6.66667	0.555556	2.55556	0.222222	3.11111	0.111111	0.333333	0	0	0	0	0.333333	2.55556	0	0.333333	0	0.333333	1.77778	0.777778	0	0.222222	0.222222	0	0.333333	0.111111	0	0	0.111111	0	0	0.666667	0	0.333333	0	0.333333	0
ZL01	3	1	0.18	314.896	29.5	14	1.5	8.75	4.5	14.75	0.25	280.095	31	18	0	8.75	0	7.5	1.75	0	0	0	0	0	0	1.75	0	0.5	0	0.5	0.75	4.25	0	2	1	0	1.25	5	0	2.75	0	0.75	1.5	6	0	3	0.25	2.25	0.5
ZL05	3	0	0.48	126.064	7.5	5.5	0	0.5	3.75	4.25	0.25	180.907	17.25	7	0	1.5	0	1	4.5	0	0	0	0	0	0	6.25	0	0	0	2.75	3.5	1	0	0	0	0	1	0.25	0	0.25	0	0	0	0.75	0	0.75	0	0	0
ZL06	3	0	0	257.438	18	9.5	3.5	3	1.5	8	0	131.87	12.25	2.5	0	0.75	0.5	0.75	0.5	0	0	0	0	0	0	0.5	0	0	0	0.25	0.25	4	0	0.75	1.5	0	1.75	4.25	0	2	1.5	0.5	0.25	4.75	0	2.5	1.75	0.25	0.25
ZL18	3	1	0	130.771	16.5	6.5	5.75	3.75	0.5	10	0.25	192.523	17	5.5	0	2.25	0.25	1.75	1.25	0	0	0	0	0	0	3.75	0	0	0	0.25	3.5	2.75	0	0.75	2	0	0	3.75	0	1.75	2	0	0	3	0	2.5	0	0.25	0.25
ZL27	3	0	0	49.649	5.33333	1.33333	2.33333	1	0.666667	4	0	245.445	8	3.33333	0	1.66667	0.666667	0.333333	0.666667	0	0	0	0	0	0	3.33333	0	0	0	0	3.33333	1	0	0	1	0	0	0.666667	0	0	0.666667	0	0	0.333333	0	0.333333	0	0	0
ZL28	3	1	0	43.0557	4.33333	2	0.5	1.66667	2.16667	4.33333	0	269.22	14.3333	8	0	3.33333	0.166667	3.83333	0.5	0	0	0	0	0	0	3.33333	0	0.166667	0	2	1.16667	1.16667	0	0.833333	0.333333	0	0	0.666667	0	0.5	0.166667	0	0	2	0	1.66667	0.166667	0	0.166667
ZL29	3	1	0.09	229.425	24.3333	7.66667	1.66667	8.33333	6.66667	16.6667	0	458.816	30	15	0	7.33333	0.666667	5.33333	1	0.666667	0	0	0	0	0.666667	4	0	1	0	1.33333	1.66667	6	0	2	0	1.33333	2.66667	4.33333	0	3.33333	0.666667	0	0.333333	5.66667	0	4	0	1.66667	0
ZL36	3	1	0.03	150.944	14	6.33333	1.33333	6.33333	0	7.66667	0	427.961	17.6667	8	0	4.33333	2	0.666667	0.666667	0	0	0	0	0	0	0	0	0	0	0	0	1	0	1	0	0	0	5.66667	0	4.66667	0.666667	0	0.333333	4	0	3.66667	0.333333	0	0
ZL46	3	0	0	177.175	19	1.5	11	4.5	1	16.5	0	409.011	31.5	8.5	0	5.5	2.5	0	0.5	0	0	0	0	0	0	4	0	0	0	0	4	2	0	0.5	1.5	0	0	8.5	0	0	7.5	0	0	10	0	5.5	4.5	0	0
ZL59	3	1	0.04	217.581	10.5	5	0	5.5	0	5.5	0	434.62	10	10	0	7	0	3	0	0	0	0	0	0	0	0	0	0	0	0	0	0.5	0	0.5	0	0	0	0	0	0	0	0	0	0	0	0	0	0	0
ZM07	3	1	0.03	106.673	10	5	2	0	2	4	0	65.177	4	3	0	2	1	0	0	0	0	0	0	0	0	0	0	0	0	0	0	0	0	0	0	0	0	1	0	0	1	0	0	0	0	0	0	0	0
ZM09	3	1	0.19	294.74	20.5	13.5	1.5	3	2	6.5	0	109.2	11.5	9	0	5.5	0.5	1	2	0	0	0	0	0	0	0	0	0	0	0	0	2.5	0	1	0.5	0	1	0.5	0	0	0	0.5	0	2	0	0.5	1	0	0.5
ZM10	3	1	0.31	201.263	5	3	0.5	0.5	1	2	0	135.906	5.5	2.5	0	1.5	0	0.5	0.5	0.5	0	0	0	0	0.5	2.5	0	1	0	0	1.5	0	0	0	0	0	0	0	0	0	0	0	0	0	0	0	0	0	0
ZM11	3	0	0.37	0	0	0	0	0	0	0	0	0	0	0	0	0	0	0	0	0	0	0	0	0	0	0	0	0	0	0	0	0	0	0	0	0	0	0	0	0	0	0	0	0	0	0	0	0	0
ZM12	3	1	0	188.001	11	5.66667	2.66667	1	2.66667	6.33333	0	234.643	11	4.66667	0	1.66667	1.33333	1	0.666667	0	0	0	0	0	0	4.33333	0	0	0	1.33333	3	0	0	0	0	0	0	0	0	0	0	0	0	2	0	1	0.666667	0	0.333333
ZM13	3	0	0.56	206.344	18	8.5	5	1.5	3	9.5	0	221.244	17	7	0	2	3	2	0	0.5	0	0	0	0.5	0	2.5	0	0	0	0	2.5	2	0	0	2	0	0	4	0	1	3	0	0	1.5	0	0	1	0	0
ZM14	3	0	0.57	285.926	24	10	2.5	8.5	2.5	13.5	0.5	365.211	28	9.5	0.5	4.5	0.5	1.5	2.5	0	0	0	0	0	0	5	0	0	0	0	5	2.5	0	1	1	0	0.5	2.5	0	1.5	1	0	0	10.5	0	7.5	1	1.5	0.5
ZM15	3	0	0.14	245.342	16	15	1	0	0	1	0	126.273	4	2	0	1	1	0	0	0	0	0	0	0	0	2	0	0	0	0	2	0	0	0	0	0	0	0	0	0	0	0	0	0	0	0	0	0	0
ZL01	4	1	0.18	85.0667	4.66667	2	0	0	2.33333	2.33333	0	529.198	9	3.33333	0	1.33333	0	1.33333	0.666667	0.333333	0	0	0	0.333333	0	3	0	0	0	0.666667	2.33333	0.333333	0	0	0	0	0	0	0	0	0	0	0	1	0	0	0	1	0
ZL05	4	0	0.48	68.9293	5.33333	3.66667	0.333333	0.666667	0.333333	1.33333	0.333333	216.478	6.66667	2.33333	0.333333	0.666667	0	1	0.333333	0	0	0	0	0	0	3.33333	0	0	0	0	3.33333	0	0	0	0	0	0	0	0	0	0	0	0	0.333333	0	0	0	0	0.333333
ZL06	4	0	0	240.903	22.6667	11.3333	1.33333	7.33333	2.66667	11.3333	0	203.274	15	8.66667	0	1	0.666667	3.66667	3.33333	0	0	0	0	0	0	2.33333	0	0	0	0	2.33333	0.333333	0	0	0.333333	0	0	2.33333	0	2.33333	0	0	0	1.66667	0	1.33333	0.333333	0	0
ZL18	4	1	0	145.19	10.6667	5.33333	2.33333	2	1	5.33333	0	234.886	14.3333	5.66667	0	2.66667	1.33333	0.666667	1	0	0	0	0	0	0	4	0	0	0	0	4	1.33333	0	0.333333	1	0	0	1.33333	0	0	1.33333	0	0	3.33333	0	0	3	0.333333	0
ZL27	4	0	0	128.541	10.6667	6.33333	0.666667	3.33333	0.333333	4.33333	0	280.062	12.3333	4.66667	0	2	0	1.33333	1.33333	0	0	0	0	0	0	4.66667	0	0	0	0	4.66667	0.333333	0	0	0	0	0.333333	1.66667	0	1.33333	0.333333	0	0	1	0	0.333333	0.333333	0.333333	0
ZL28	4	1	0	0	0	0	0	0	2	2	0	592.607	12	8	0	4.5	0	3.5	0	0	0	0	0	0	0	4	0	0.5	0	2	1.5	0	0	0	0	0	0	0	0	0	0	0	0	0	0	0	0	0	0
ZL29	4	1	0.09	396.95	26	15	4	4.5	2.5	11	0	229.337	19	9	0	6	0.5	2	0.5	0	0	0	0	0	0	0	0	0	0	0	0	2.5	0	0.5	1	0.5	0.5	6	0	3	3	0	0	4	0	2	1	1	0
ZL36	4	1	0.03	133.177	12	4	4.5	2.5	0.75	7.75	0	181.63	14.5	5.5	0	0.75	3	1.25	0.5	0	0	0	0	0	0	3	0	0.5	0	0	2.5	1.25	0	0.25	1	0	0	2.5	0	0.5	2	0	0	3.5	0	0.5	3	0	0
ZL46	4	0	0	208.406	18	3.66667	10.6667	1.66667	2	14.3333	0	182.451	18.6667	5	0	1.33333	2.33333	1	0.333333	0.666667	0	0	0	0.666667	0	3.66667	0	0	0	0.333333	3.33333	6.33333	0	0.666667	5	0.333333	0.333333	4.66667	0	1	3.66667	0	0	5.33333	0	0.666667	3.66667	0.333333	0
ZL59	4	1	0.04	237.756	23	8	3	10	1.33333	14.3333	0	344.462	21.3333	8.33333	0	4	1	2.66667	0.666667	1.33333	0	1.33333	0	0	0	2	0	1.33333	0	0	0.666667	5.33333	0	3.33333	1.33333	0.333333	0.333333	5.33333	0	3	1.33333	0.666667	0.333333	5.66667	0	3.33333	2.33333	0	0
ZL01	5	1	0.18	207.825	13	6	0	1.5	5	6.5	0	204.01	15	8	0	1.5	0	5	1	0	0	0	0	0	0	1.5	0	0.5	0	0	1	2	0	0	0	0	1.5	0	0	0	0	0	0	4.5	0	0	0	4.5	0
ZL05	5	0	0.48	276.281	17	10.5	2	1	3.5	6.5	0	56.977	8.5	4	0.5	1	0.5	2	0	0.5	0	0	0	0	0.5	1.5	0	1	0	0	0.5	1.5	0	0	1	0	0.5	0	0	0	0	0	0	2.5	0	0	0	2.5	0
ZL06	5	0	0	122.173	11.5	1	5	1.5	3.5	10	0.5	227.688	9	4	0.5	0.5	1.5	0.5	1	0	0	0	0	0	0	2	0	0	0	0	2	1.5	0	0.5	1	0	0	2.5	0	0.5	2	0	0	0.5	0	0	0.5	0	0
ZL18	5	1	0	198.272	14.75	6.5	3.5	3.75	0.75	8	0.25	262.665	8.5	4.5	0	2	0.75	1.5	0.25	0	0	0	0	0	0	2.25	0	0	0	0	2.25	2.5	0	0.5	2	0	0	0.5	0	0.25	0.25	0	0	1	0	0.5	0.5	0	0
ZL27	5	0	0	70.817	6	4	0.5	0	1	1.5	0	526.641	11	2.5	0	0	1.5	1	0	0	0	0	0	0	0	8	0	0	0	0	7.5	0	0	0	0	0	0	0	0	0	0	0	0	0.5	0	0	0.5	0	0
ZL28	5	1	0	84.3645	3.5	3.5	0	0	0	0	0	506.076	5	3.5	0	1	0	2	0.5	0	0	0	0	0	0	1.5	0	0	0	0	1.5	0	0	0	0	0	0	0	0	0	0	0	0	0	0	0	0	0	0
ZL29	5	1	0.09	155.328	10.6667	7.33333	0.333333	1.33333	1.66667	3.33333	0	232.007	9	6.33333	0.333333	2.66667	1.66667	1.33333	0.333333	0	0	0	0	0	0	1.66667	0	0	0	0	1.66667	0.333333	0	0	0.333333	0	0	0.333333	0	0.333333	0	0	0	0.666667	0	0.333333	0.333333	0	0
ZL36	5	1	0.03	234.893	17	11	0	6	0	6	0	116.168	14	7	0	2	1	3	1	0	0	0	0	0	0	5	0	0	0	0	5	0	0	0	0	0	0	1	0	1	0	0	0	0	0	0	0	0	0
ZL46	5	0	0	47.845	9	6	1	2	0	3	0	498.616	10	2	1	0	0	1	0	1	0	0	0	0	1	3	0	0	0	0	3	2	0	0	0	0	2	3	0	1	1	0	1	2	0	2	0	0	0
ZL59	5	1	0.04	207.573	21	6.5	4.5	6.75	2.75	14	0	649.85	16.75	5.75	0	2.25	1	2	0.25	1.25	0	0.25	0	0.25	0.75	1	0	0.75	0	0	0.25	8	0	2.75	2	0.25	3	4.5	0	1.75	2	0.25	0.5	5.25	0.25	2.25	2.5	0.25	0
ZL01	6	1	0.18	350.47	19.5	6.25	0.5	8.5	4	13	0	309.843	16.5	7.75	0	2.75	0.25	3.25	1.5	0	0	0	0	0	0	0.5	0	0	0	0	0.5	1	0	0.75	0	0.25	0	2.5	0	2.25	0	0.25	0	5	0	3.25	0	1.75	0
ZL01	6	1	0.18	55.673	1	1	0	0	0	0	0	60.013	7	6	0	3	0	2	1	1	0	0	0	0	1	0	0	0	0	0	0	0	0	0	0	0	0	0	0	0	0	0	0	1	0	1	0	0	0
ZL01	6	1	0.18	99.014	4	2	0	1	1	2	0	602.358	6	4	0	2	0	2	0	0	0	0	0	0	0	2	0	0	0	0	2	0	0	0	0	0	0	0	0	0	0	0	0	0	0	0	0	0	0
ZL05	6	0	0.48	137.665	12	5	1.66667	4.33333	1	7	0	558.195	16.3333	3.66667	0.666667	1	0	1.33333	0.666667	0	0	0	0	0	0	5.66667	0	0	0	0	5.66667	3	0	1.33333	1.33333	0	0.333333	2.33333	0	2	0.333333	0	0	4.66667	0	3.33333	1.33333	0	0
ZL05	6	0	0.48	78.935	6	6	0	0	0	0	0	282.969	14	3	2	1	0	0	0	0	0	0	0	0	0	10	0	0	0	0	10	0	0	0	0	0	0	0	0	0	0	0	0	0	0	0	0	0	0
ZL05	6	0	0.48	120.104	11	2	7	0	1	8	1	698.42	10	8	1	2	3	2	0	0	0	0	0	0	0	1	0	0	0	0	1	2	0	0	2	0	0	1	0	0	1	0	0	0	0	0	0	0	0
ZL06	6	0	0	89.967	5	2	0.666667	0.666667	1.66667	3	0	476.349	10	5	0	3	0.333333	1.66667	0	0	0	0	0	0	0	4	0	0	0	0	4	0.333333	0	0	0.333333	0	0	0	0	0	0	0	0	1	0	0.333333	0.666667	0	0
ZL06	6	0	0	0	0	0	0	0	0	0	0	72.975	7	4	0	2	1	0	1	0	0	0	0	0	0	0	0	0	0	0	0	0	0	0	0	0	0	0	0	0	0	0	0	3	0	2	1	0	0
ZL06	6	0	0	49.936	3	3	0	0	0	0	0	220.93	6	2	0	1	0	1	0	0	0	0	0	0	0	4	0	0	0	0	4	0	0	0	0	0	0	0	0	0	0	0	0	0	0	0	0	0	0
ZL18	6	1	0	129.604	11.5	7	0	4.5	0	4.5	0	220.773	8	6.5	0	4.5	0	0.5	1.5	0	0	0	0	0	0	1	0	0	0	0	1	0	0	0	0	0	0	0.5	0	0.5	0	0	0	0	0	0	0	0	0
ZL18	6	1	0	188.57	26	4	15	5	0	20	2	770.889	31	7	3	2	0	2	0	0	0	0	0	0	0	1	0	0	0	0	1	4	0	0	3	0	1	15	0	4	11	0	0	8	0	3	5	0	0
ZL18	6	1	0	41.449	1	1	0	0	0	0	0	1493.05	5	2	0	2	0	0	0	0	0	0	0	0	0	3	0	0	0	0	3	0	0	0	0	0	0	0	0	0	0	0	0	0	0	0	0	0	0
ZL27	6	0	0	178.51	9	6.5	1	1.5	0	2.5	0	139.099	5	2	0	1	0	0.5	0.5	0	0	0	0	0	0	1.5	0	0	0	0	1.5	1	0	1	0	0	0	0.5	0	0.5	0	0	0	1	0	0.5	0	0	0.5
ZL27	6	0	0	193.267	13	8	3	2	0	5	0	305.114	12	4	0	2	1	0	1	0	0	0	0	0	0	1	0	0	0	0	1	1	0	0	0	0	1	3	0	0	3	0	0	4	0	0	4	0	0
ZL27	6	0	0	180.877	21	19	1	1	0	2	0	216.325	22	2	0	2	0	0	0	1	0	0	0	0	1	8	0	0	0	0	8	7	0	0	0	0	7	7	0	1	1	0	5	5	0	0	4	0	1
ZL29	6	1	0.09	179.259	7	5	1	0	1	2	0	121.383	7	5	0	0	0	3	2	1	0	0	0	0	1	0	0	0	0	0	0	0	0	0	0	0	0	0	0	0	0	0	0	2	0	2	0	0	0
ZL29	6	1	0.09	117.388	16	10	5	1	0	6	0	423.057	14	6	0	3	1	2	0	0	0	0	0	0	0	4	0	0	0	0	4	1	0	0	1	0	0	3	0	1	2	0	0	1	0	1	0	0	0
ZL29	6	1	0.09	0	0	0	0	0	0	0	0	489.974	6	6	0	2	0	2	0	0	0	0	0	0	0	0	0	0	0	0	0	0	0	0	0	0	0	0	0	0	0	0	0	0	0	0	0	0	0
ZL36	6	1	0.03	182.129	9	7	1.5	0.5	0	2	0	60.0575	8.5	3.5	0	0	2	0	1.5	0.5	0	0	0	0	0.5	0	0	0	0	0	0	0.5	0	0	0.5	0	0	2	0	0.5	1	0	0.5	3	0	0	3	0	0
ZL36	6	1	0.03	184.955	13	8	2	3	0	5	0	26.925	6	4	0	3	0	0	1	0	0	0	0	0	0	0	0	0	0	0	0	1	0	1	0	0	0	1	0	1	0	0	0	1	0	1	0	0	0
ZL36	6	1	0.03	237.632	30	5	15	10	0	25	0	408.422	37	2	0	2	0	0	0	1	0	0	0	0	1	3	0	3	0	0	0	2	0	0	2	0	0	18	0	6	12	0	0	14	0	5	8	0	0
ZL46	6	0	0	182.577	16.3333	3.66667	9.66667	3	0	12.6667	0	305.311	20	5.66667	0	1	4.66667	0	0	0.333333	0	0	0	0	0.333333	2	0	0	0	0	2	3	0	0	2.33333	0	0.666667	8.33333	0	2	6	0	0.333333	4	0	1.33333	2.66667	0	0
ZL46	6	0	0	0	0	0	0	0	0	0	0	481.715	10	1	0	0	0	1	0	0	0	0	0	0	0	9	0	0	0	0	9	0	0	0	0	0	0	0	0	0	0	0	0	0	0	0	0	0	0
ZL59	6	1	0.04	208.018	17.3333	6.66667	2	7.66667	0.333333	10	0.666667	635.506	18.3333	8.66667	1.33333	4.33333	0.333333	2.33333	0.333333	0.333333	0	0	0	0	0.333333	1.66667	0	1.33333	0	0	0.333333	1.33333	0	0.666667	0.666667	0	0	3.66667	0	2.33333	1.33333	0	0	2.33333	0	1.33333	1	0	0
[truncated: 68 more columns]
