# Supplementary material for: Neonatal face-to-face interactions promote later social behaviour in infant rhesus monkeys
Source: Nat Commun. 2016 Jun 14;7:11940. doi: 10.1038/ncomms11940 (PMC4911675; doi:10.1038/ncomms11940)
Supplement: Supplementary Data 2 — Data for Experiment 2 [file ncomms11940-s5.xls]

## Sheet: eyetracking
	2 months				5 months
	Manipulation condition	Abstract	Social			Abstract	Social
ZL20.41	Handling-only	17.44	10.93		ZL20.41	13.74	12.09	Handling-only
ZL22.42	Handling-only	5.58	7.1		ZL22.42	5.2	11.38	Handling-only
ZL24.41	Handling-only	11.36	16.07		ZL24.44	9.46	6.83	Handling-only
ZL25.43	Face-to-face	8.89	16.74		ZL25.43	15.79	0.3	Face-to-face
ZL32.41	Handling-only	2.88	6.43		ZL32.42	4.46	9.86	Handling-only
ZL33.48	Control	9.71	3.03		ZL33.48	3.6	6.81	Control
ZL35.46	Handling-only	6.51	2.78		ZL35.48	3.66	21.04	Handling-only
ZL37.46	Handling-only	12.38	1.66		ZL37.48	2.65	17.04	Handling-only
ZL40.47	Control	2.49	9.44		ZL40.48	3.38	5.03	Control
ZL42.46	Handling-only	9.41	4.25		ZL42.46	6.21	11.73	Handling-only
ZL43.42	Handling-only	10.18	12.35		ZL43.42	0.75	27.64	Handling-only
ZL47.40	Handling-only	2.47	2.02		ZL47.41	1.52	8.82	Handling-only
ZL48.40	Control	6.38	4.53		ZL48.43	11.07	5.43	Control
ZL49.43	Face-to-face	18.33	15.69		ZL49.43	5.18	10.63	Face-to-face
ZL50.42	Handling-only	11.17	3.91		ZL50.42	9.81	1.38	Handling-only
ZL51.42	Control	13.71	5.43		ZL51.43	5.58	7.36	Control
ZL52.41	Handling-only	5.01	4.81		ZL52.41	1.48	3.71	Handling-only
ZL55.41	Handling-only	8.1	5.25		ZL55.42	0.35	12.16	Handling-only
ZM17	Face-to-Face	6.73	8.87		ZM17	3.18	16.11	Face-to-Face
ZM22	Handling-only	11.78	4.78		ZM22	2.26	19.16	Handling-only
ZM23	Control	10.07	12.08		ZM23	11	8.55	Control
ZM24	Handling-only	6.45	15.15		ZM24	6.32	16.2	Handling-only
ZM26	Face-to-Face	7.65	7.34		ZM26	4.73	5.63	Face-to-Face
ZM27	Control	12.87	7.2		ZM27	3.45	6.37	Control
ZM28	Face-to-Face	2.55	14.33		ZM28	3.37	18.3	Face-to-Face
ZM30	Control	3.57	14.71		ZM30	8.15	5.28	Control
ZM31	Handling-only	12.15	17.38		ZM31	6.32	17.13	Handling-only
ZM32	Face-to-Face	1.85	1.65		ZM32	5.21	15.2	Face-to-Face
ZK13.44	Control	3.18	7.48		ZK13	10.52	15.77	Control
ZK15.43	Face-to-Face	7.13	7.99		ZK15	8.76	9.69	Face-to-Face
ZK22.41	Face-to-Face	5.75	5.4		ZK22	5.21	21.82	Face-to-Face
ZK23.40	Face-to-Face	4.16	3.7		ZK23	1.68	7.43	Face-to-Face
ZK24.41	Control	12.3	10.11		ZK24	6.81	13.99	Control
ZK25.41	Face-to-Face	7.01	12.13		ZK25	6.21	16.57	Face-to-Face
ZK33.43	Control	7.68	9.56		ZK33	7.19	20.05	Control
ZK35.41	Control	5.75	8.24		ZK35	10.12	8.91	Control
ZK36.41	Control	4.86	6.21		zk36	3.21	11.69	Control
ZK39.40	Face-to-Face	3.9	4.31		ZK39	18.59	9.01	Face-to-Face
ZK41.40	Control	15.07	5.21		zk42	6.98	14.61	Face-to-Face
ZK42.42	Face-to-Face	6.7	8.76		zk43	8.18	18.05	Face-to-Face
ZK43.41	Face-to-Face	4.2	11.28		ZK45	13.37	11.41	Face-to-Face
ZK45.41	Face-to-Face	3.81	5.61		ZK47	3.3	11.01	Control
ZK47.40	Control	12.76	7.59		ZK48	4.67	24.95	Control
ZK48.41	Control	4.18	8.43		ZK49	3.92	11.58	Face-to-Face
ZK49.40	Face-to-Face	8.88	7.91		zk50	9.34	15.67	Face-to-Face
ZK50.40	Face-to-Face	3.41	5.72		ZK51	9.89	7.79	Control
ZK51.40	Control	3.48	5.06		ZK52	5.36	13.77	Control
ZK52.40	Control	9.56	2.55

## Sheet: Nursery scores
DATA FOR EXPERIMENT 2
	Manipulation Condition	social 2 months	social 5 months
ID
zk13	Control		183.285
zk15	Face-to-Face	172.142	101.692
zk22	Face-to-Face	189.894	101.681
zk23	Face-to-Face	167.741	90.1529
zk24	Control	164.49	105.994
zk25	Face-to-Face	70.0755	92.0091
zk33	Control	182.411	130.507
zk35	Control	141.577	109.095
zk36	Control	67.0065	56.8642
zk39	Face-to-Face	167.788	101.717
zk41	Control	72.9356
zk42	Face-to-Face	197.649	112.031
zk43	Face-to-Face	144.709	147.958
zk45	Face-to-Face	203.966	101.439
zk47	Control	31.5987	119.791
zk48	Control	113.023	127.909
zk49	Face-to-Face	173.683	107.201
zk50	Face-to-Face	133.577	125.565
zk51	Control	133.462	50.7211
zk52	Control	131.73	152.947
zl20	Handling-only	69.5674	103.556
zl22	Handling-only	131.984	148.642
zl24	Handling-only	83.6154	73.2193
zl25	Face-to-face	111.006	125.966
zl32	Handling-only	84.9206	98.5001
zl33	Control	208.936	139.756
zl35	Handling-only	89.8546	135.18
zl37	Handling-only	193.986	98.4027
zl40	Control	111.581	170.31
zl42	Handling-only	149.636	143.583
zl43	Handling-only	172.75	146.297
zl47	Handling-only	228.618	97.9972
zl48	Control	127.769	84.0245
zl49	Face-to-face	155.586	92.0615
zl50	Handling-only	124.198	78.3531
zl51	Control	156.611	27.0091
zl52	Handling-only	128.312	77.4039
zl55	Handling-only	89.2481	85.2882
zm17	Face-to-Face		56.1133
zm22	Handling-only	133.449	160.226
zm23	Control	71.5533	165.562
zm24	Handling-only	88.192	109.748
zm26	Face-to-Face	164.235	150.918
zm27	Control	37.1072	114.582
zm28	Face-to-Face	119.953	121.379
zm30	Control	122.318	140.488
zm31	Handling-only	112.684	97.7797
zm32	Face-to-Face	190.131	138.274
